# Supplementary material for: Sarcopenia Predicts Adverse Prognosis in Patients with Heart Failure: A Systematic Review and Meta-Analysis
Source: Rev Cardiovasc Med. 2023 Sep 25;24(9):273. doi: 10.31083/j.rcm2409273 (PMC11270102; doi:10.31083/j.rcm2409273)
Supplement: Supplementary file 1 [file 2153-8174-24-9-273-s1.zip]

Archive with 2 entries (2 files):
- Supplementary Material 1.PRISMA 2009 checklist.doc
- Supplementary Material 2 Search Strategies.docx
